# Supplementary material for: Ultrahigh-Throughput Screening of High-β-Xylosidase-Producing Penicillium piceum and Investigation of the Novel β-Xylosidase Characteristics
Source: J Fungi (Basel). 2022 Mar 22;8(4):325. doi: 10.3390/jof8040325 (PMC9024563; doi:10.3390/jof8040325)
Supplement: Supplementary file 1 [file jof-08-00325-s001.zip]

Archive with 1 entries (1 files):
- jof-1606869-supplementary.pdf
